# Supplementary material for: MiR-155-5p Elevated by Ochratoxin A Induces Intestinal Fibrosis and Epithelial-to-Mesenchymal Transition through TGF-β Regulated Signaling Pathway In Vitro and In Vivo
Source: Toxins (Basel). 2023 Jul 22;15(7):473. doi: 10.3390/toxins15070473 (PMC10467050; doi:10.3390/toxins15070473)
Supplement: Supplementary file 1 [file toxins-15-00473-s001.zip]

Archive with 1 entries (1 files):
- toxins-2452827-supplementary.pdf
